# Supplementary material for: High confidence copy number variants identified in Holstein dairy cattle from whole genome sequence and genotype array data
Source: Sci Rep. 2020 May 15;10:8044. doi: 10.1038/s41598-020-64680-3 (PMC7229195; doi:10.1038/s41598-020-64680-3)
Supplement: Supplementary file 2 — Supplementary Table 1. [file 41598_2020_64680_MOESM2_ESM.xlsx]

## Sheet: Feuil1
SRA_number	SSR_number	EBI_Project	EBI_Sample	ITBID	Illumina_Nr	Project	Number_of_reads	Number_of_mapped_reads	Number_of_properly_paired_reads	Duplicate_read_rate	Fold_depth_after_duplicate_read_removal
SRP017441	SRR1425144			HOLCANM000000290516	HiSeq2000	CCGP	459336181	455624161(99.19%)	447646351(97.46%)	0.012168	14.32
SRP017441	SRR1346392			HOLCANM000000327279	HiSeq2000	CCGP	282521064	279942891(99.09%)	269016888(95.22%)	0.016357	8.89
SRP017441	SRR1346390			HOLCANM000000334489	HiSeq2000	CCGP	339553498	337111677(99.28%)	332947164(98.05%)	0.011927	10.24
SRP017441	SRR1425131			HOLCANM000000335966	HiSeq2000	CCGP	462851692	458594932(99.08%)	453364910(97.95%)	0.018895	13.44
SRP017441	SRR1348583			HOLCANM000000376455	HiSeq2000	CCGP	663424177	658124642(99.20%)	648831633(97.80%)	0.029028	18.58
SRP017441	SRR1425136			HOLCANM000005279989	HiSeq2000	CCGP	454854098	450790644(99.11%)	441533081(97.07%)	0.015263	13.57
SRP017441	SRR1425128			HOLCANM000005402550	HiSeq2000	CCGP	433262640	428972837(99.01%)	422686491(97.56%)	0.021274	12.52
SRP017441	SRR1348592			HOLCANM000005757117	HiSeq2000	CCGP	354243160	353586267(99.81%)	348033795(98.25%)	0.018221	10.29
SRP017441	SRR1346386			HOLCANM000006026421	HiSeq2000	CCGP	354448733	352500785(99.45%)	340192345(95.98%)	0.015053	10.55
SRP017441	SRR1425132			HOLCANM000006790237	HiSeq2000	CCGP	444832578	440606393(99.05%)	425380760(95.63%)	0.02163	13.19
SRP017441	SRR1365114			HOLCANM000006820564	HiSeq2000	CCGP	371533901	362631631(97.60%)	356587815(95.98%)	0.059509	10.24
SRP017441	SRR1425134			HOLCANM000006830327	HiSeq2000	CCGP	462315136	458336454(99.14%)	449538244(97.24%)	0.01927	13.61
SRP017441	SRR1425127			HOLCANM000006947936	HiSeq2000	CCGP	462649112	458533707(99.11%)	454515418(98.24%)	0.028489	13.42
SRP017441	SRR1425162			HOLCANM000007220817	HiSeq2000	CCGP	381645159	378256070(99.11%)	371823773(97.43%)	0.014478	10.87
SRP017441	SRR1425129			HOLCANM000007746123	HiSeq2000	CCGP	464033082	460194444(99.17%)	452172901(97.44%)	0.018903	13.71
SRP017441	SRR1365119			HOLCANM000007816429	HiSeq2000	CCGP	425931289	421584311(98.98%)	407592028(95.69%)	0.021045	12.61
SRP017441	SRR1365101			HOLCANM000009324236	HiSeq2000	CCGP	429648471	425656962(99.07%)	421248714(98.04%)	0.03046	12.53
SRP017441	SRR1425166			HOLCANM000009428124	HiSeq2000	CCGP	356988098	356435402(99.85%)	349656118(97.95%)	0.019089	10.35
SRP017441	SRR1346389			HOLCANM000100745543	HiSeq2000	CCGP	333035559	330330991(99.19%)	324642631(97.48%)	0.014569	10.19
SRP017441	SRR1425160			HOLCANM000101098586	HiSeq2000	CCGP	329001050	324121827(98.52%)	311924969(94.81%)	0.022909	9.44
SRP017441	SRR1425138			HOLDEUM000000253642	HiSeq2000	CCGP	338389530	333863805(98.66%)	321100178(94.89%)	0.01471	10.53
SRP017441	SRR1348572			HOLGBRM000000598172	HiSeq2000	CCGP	316117689	314816978(99.59%)	309187612(97.81%)	0.012886	9.26
SRP017441	SRR1365104			HOLITAM006001001962	HiSeq2000	CCGP	357479131	356603812(99.76%)	340412111(95.23%)	0.022617	10.18
SRP017441	SRR1365123			HOLITAM017990915143	HiSeq2000	CCGP	426531933	423211476(99.22%)	416409797(97.63%)	0.018982	12.87
SRP017441	SRR1365115			HOLUSAM000002234121	HiSeq2000	CCGP	410258976	404446760(98.58%)	396178982(96.57%)	0.013378	12.53
SRP017441	SRR1425161			HOLUSAM000002266677	HiSeq2000	CCGP	376212856	373241422(99.21%)	367199233(97.60%)	0.010001	11.28
SRP017441	SRR1425165			HOLUSAM000002284915	HiSeq2000	CCGP	297271359	295598825(99.44%)	292363277(98.35%)	0.008112	8.81
SRP017441	SRR1425140			HOLUSAM000002297473	HiSeq2000	CCGP	334762091	329293870(98.37%)	323267411(96.57%)	0.016347	9.85
SRP017441	SRR1425125			HOLUSAM000017129288	HiSeq2000	CCGP	457010697	452764576(99.07%)	443375736(97.02%)	0.020582	13.27
SRP017441	SRR1365120			HOLUSAM000017349617	HiSeq2000	CCGP	420181079	415889098(98.98%)	406033788(96.63%)	0.032451	12.68
SRP017441	SRR1425130			HOLUSAM000050750432	HiSeq2000	CCGP	457125386	452857485(99.07%)	443904487(97.11%)	0.029206	13.2
SRP017441	SRR1425159			HOLUSAM000062768990	HiSeq2000	CCGP	361892244	359123949(99.24%)	354409536(97.93%)	0.007962	10.99
SRP017441	SRR1425163			HOLUSAM000065258473	HiSeq2000	CCGP	373969170	371129937(99.24%)	366611584(98.03%)	0.008517	11.41
SRP017441	SRR1365117			HOLUSAM000069080973	HiSeq2000	CCGP	438494939	435151663(99.24%)	430226983(98.11%)	0.016727	13.46
SRP017441	SRR1365116			HOLUSAM000123066734	HiSeq2000	CCGP	432935197	429650027(99.24%)	425327268(98.24%)	0.012765	13.31
SRP017441	SRR1425133			HOLUSAM000130588960	HiSeq2000	CCGP	466450155	461953220(99.04%)	450208884(96.52%)	0.019422	13.86
SRP017441	SRR1425139			HOLUSAM000132967734	HiSeq2000	CCGP	319310653	314024769(98.34%)	304955819(95.50%)	0.017457	9.45
SRP017441	SRR1365147			HOLUSAM000132973942	HiSeq2000	CCGP	493843261	489416795(99.10%)	480251502(97.25%)	0.030547	13.98
SRP017441	SRR1365118			HOLUSAM000133573930	HiSeq2000	CCGP	442772744	439195966(99.19%)	434726891(98.18%)	0.013822	13.65
SRP017441	SRR1425126			HOLUSAM000137974489	HiSeq2000	CCGP	449327387	436151164(97.07%)	426345017(94.89%)	0.013739	13.62
SRP017441	SRR1425156			HOLUSAM000139471179	HiSeq2000	CCGP	319662699	317757947(99.40%)	314686996(98.44%)	0.006494	9.51
SRP153409	SRR7521425			HOL840M003130854065	HiSeqX	EDGP	740850036	739853050(99.87%)	726520568(98.07%)	0.063187	29.45
SRP153409	SRR7521415			HOLCANM000012192478	HiSeqX	EDGP	864725202	863303258(99.84%)	840280533(97.17%)	0.065825	34.15
SRP153409	SRR7521416			HOLCANM000109127990	HiSeqX	EDGP	860741725	859576854(99.86%)	837998987(97.36%)	0.074152	33.83
SRP153409	SRR7521432			HOL840M003131131371	HiSeqX	EDGP	938162183	925776620(98.68%)	911540451(97.16%)	0.096214	36.52
SRP153409	SRR7521421			HOLUSAM000072495715	HiSeqX	EDGP	939533168	927748224(98.75%)	915834020(97.48%)	0.083369	37.06
SRP153409	SRR7521428			HOL840M003128043640	HiSeqX	EDGP	934301843	921059609(98.58%)	909449141(97.34%)	0.100346	36.39
SRP153409	SRR7521427			HOL840M003128043644	HiSeqX	EDGP	854883746	845699052(98.93%)	834916613(97.66%)	0.075386	33.95
SRP153409	SRR7521420			HOLUSAM000072306266	HiSeqX	EDGP	943652189	932521781(98.82%)	922046315(97.71%)	0.098623	36.78
SRP153409	SRR7521431			HOL840M003131131453	HiSeqX	EDGP	894131855	881168602(98.55%)	870326683(97.34%)	0.112515	34.01
SRP153409	SRR7521423			HOL840M003129128755	HiSeqX	EDGP	841956455	830657348(98.66%)	820842706(97.49%)	0.090162	32.53
SRP153409	SRR7994015			HOL840M003013523361	HiSeqX	EDGP	1001809379	990311351(98.85%)	962678832(96.09%)	0.125093	37.83
SRP153409	SRR7994016			HOLUSAM000074072229	HiSeqX	EDGP	999568238	988874005(98.93%)	974113309(97.45%)	0.138983	36.52
SRP153409	SRR7994021			HOLUSAM000072826907	HiSeqX	EDGP	964050138	956358423(99.20%)	941768824(97.69%)	0.105881	37.47
SRP153409	SRR7994017			HOLCANM000109243044	HiSeqX	EDGP	985114620	973879330(98.86%)	958841904(97.33%)	0.145144	35.16
SRP153409	SRR7994018			HOL840M003125079126	HiSeqX	EDGP	988051153	968152479(97.99%)	952245808(96.38%)	0.133417	38.1
SRP153409	SRR7994012			HOL840M003125479421	HiSeqX	EDGP	948877367	938084369(98.86%)	921033980(97.07%)	0.118375	35.51
SRP153409	SRR7994014			HOL840M003012503598	HiSeqX	EDGP	1008365869	995551032(98.73%)	979086915(97.10%)	0.175761	36.13
SRP153409	SRR7994013			HOLUSAM000073986060	HiSeqX	EDGP	1011326945	996453990(98.53%)	982684199(97.17%)	0.118866	38.71
SRP153409	SRR7994019			HOLUSAM000074284017	HiSeqX	EDGP	754047930	748643408(99.28%)	738872726(97.99%)	0.104464	29.52
SRP153409	SRR7994029			HOLUSAM000071451889	HiSeqX	EDGP	902353085	893099751(98.97%)	880450166(97.57%)	0.119308	35.18
SRP153409	SRR7521419			HOLUSAM000071852979	HiSeqX	EDGP	842850812	835678386(99.15%)	823611693(97.72%)	0.121596	32.32
SRP153409	SRR7994031			HOL840M003128792954	HiSeqX	EDGP	667934674	660026949(98.82%)	653401010(97.82%)	0.130831	23.57
SRP153409	SRR7994028			HOL840M003129038218	HiSeqX	EDGP	901387242	893213418(99.09%)	883180453(97.98%)	0.174808	31.47
SRP153409	SRR7994025			HOL840M003123600774	HiSeqX	EDGP	847565121	846870218(99.92%)	827968856(97.69%)	0.088992	34.38
SRP153409	SRR7994030			HOL840M003014334782	HiSeqX	EDGP	871508799	870853730(99.92%)	854777080(98.08%)	0.098527	34.95
SRP153409	SRR7994027			HOL840M003130641747	HiSeqX	EDGP	1000733720	999819562(99.91%)	977458231(97.67%)	0.080231	40.87
SRP153409	SRR7994024			HOL840M003125170885	HiSeqX	EDGP	1033357414	1032380182(99.91%)	1013098994(98.04%)	0.083867	42.53
SRP153409	SRR7521440			HOL840M003123600913	HiSeqX	EDGP	744033841	743197080(99.89%)	729058230(97.99%)	0.067409	29.86
SRP153409	SRR7521429			HOL840M003129016258	HiSeqX	EDGP	907601352	906452323(99.87%)	889553811(98.01%)	0.068158	36.52
SRP153409	SRR7521439			HOL840M003124584834	HiSeqX	EDGP	907599252	906711491(99.90%)	890352390(98.10%)	0.065527	36.87
SRP153409	SRR7521422			HOLUSAM000072512148	HiSeqX	EDGP	886929320	885562687(99.85%)	872836810(98.41%)	0.061281	35.73
SRP153409	SRR7521438			HOL840M003124720445	HiSeqX	EDGP	1017729064	1016788554(99.91%)	992734481(97.54%)	0.081285	40.41
		PRJEB18113	SAMEA19865668	HOLCHEF0000000RM112	HiSeq2000	CHE	506143596	414802018(81.95%)	404420874(80.12%)		11.78
		PRJEB18113	SAMEA19867168	HOLCHEF120077642018	HiSeq2000	CHE	285179084	284227615(99.67%)	280405648(98.40%)		8.57
		PRJEB18113	SAMEA19864168	HOLCHEF120077566710	HiSeq2000	CHE	359018718	356521977(99.30%)	350481340(97.70%)		10.82
		PRJEB7707	SAMEA3113485	HOLCHEF120112591455	HiSeq2000	CHE	537227111	534407111(99.48%)	527367656(98.23%)		16.3
		PRJEB18113	SAMEA19871668	HOLCHEF120110812262	HiSeq2000	CHE	287293683	286664668(99.78%)	284347842(99.07%)		10.4
		PRJEB18113	SAMEA5159886	HOLCHEF120125774197	HiSeq3000	CHE	470776797	469971238(99.83%)	463702338(98.79%)		20.9
		PRJEB18113	SAMEA4644729	HOLCHEF120118922192	HiSeq3000	CHE	363596748	363211558(99.89%)	357436308(98.64%)		17.01
		PRJEB11963	SAMEA3682653	HOLCHEM120111347343	HiSeq3000	CHE	330653720	330136954(99.84%)	323956224(98.39%)		15
		PRJEB18113	SAMEA19874668	HOLCHEM0000000RM369	HiSeq2000	CHE	533922583	532450316(99.72%)	523586260(98.23%)		15.26
		PRJEB18113	SAMEA32983918	HOLDNKM000000248199	HiSeq2500	CHE	303429038	302139853(99.58%)	291716284(96.51%)		11.19
		PRJEB18113	SAMEA32996668	HOLDEUF001404042123	HiSeq3000	CHE	560073218	527506319(94.19%)	515534746(92.33%)		23.73
		PRJEB18113	SAMEA33004168	HOLITAM017990516801	HiSeq3000	CHE	314128944	313608027(99.83%)	307101012(98.36%)		14.55
		PRJEB18113	SAMEA19322668	HOLDNKM000000256738	HiSeq3000	CHE	265818921	265038296(99.71%)	260961852(98.59%)		12.37
		PRJEB18113	SAMEA32983168	HOLUNKF0000000RM370	HiSeq2500	CHE	335060336	333856879(99.64%)	183137256(54.72%)		12.12
		PRJEB18113	SAMEA33000418	HOLUNKF0000000RM113	HiSeq3000	CHE	446940130	446132354(99.82%)	438992412(98.57%)		20.43
		PRJEB18113	SAMEA32995168	HOLUNKF0000000RM463	HiSeq2500	CHE	565113459	434384260(76.87%)	423295506(75.16%)		19.32
		PRJEB18113	SAMEA32984668	HOLUNKF0000000RM372	HiSeq2500	CHE	413718372	411609772(99.49%)	405402722(98.21%)		15.03
		PRJEB18113	SAMEA19321918	HOLUNKF0000000RM773	HiSeq3000	CHE	228975269	228259697(99.69%)	224872608(98.60%)		10.71
		PRJEB18113	SAMEA19321168	HOLUNKF0000000RM767	HiSeq3000	CHE	284077178	281353558(99.04%)	275751308(97.68%)		12.86
		PRJEB18113	SAMEA19311418	HOLUNKF0000000RM664	HiSeq3000	CHE	242736035	242482666(99.90%)	238945266(98.82%)		11.1
		PRJEB18113	SAMEA19312168	HOLUNKM0000000RM666	HiSeq3000	CHE	203318909	203087966(99.89%)	199436584(98.53%)		9.39
		PRJEB18113	SAMEA32995918	HOLUSAM000071088599	HiSeq3000	CHE	556061826	554281662(99.68%)	538548312(97.31%)		25.28
		PRJEB12095	SAMEA3706830	HOLUNKM0000000RM673	HiSeq3000	CHE	297770730	297374821(99.87%)	290680398(98.06%)		13.66
