# Supplementary material for: High confidence copy number variants identified in Holstein dairy cattle from whole genome sequence and genotype array data
Source: Sci Rep. 2020 May 15;10:8044. doi: 10.1038/s41598-020-64680-3 (PMC7229195; doi:10.1038/s41598-020-64680-3)
Supplement: Supplementary file 3 — Supplementary Table 2. [file 41598_2020_64680_MOESM3_ESM.xlsx]

## Sheet: Feuil1
ITBID	GEN_density	no_markers_after_GC_filter	no_GEN_CNV	no_CNL_GEN	no_CNG_GEN	no_WGS_CNV	no_CNL_WGS	no_CNG_WGS	overlap_GEN-WGS
HOL840M003014334782	GeneSeek Genome Profiler Bovine HD	69388	9	9	0	1576	1193	383	0
HOL840M003124720445	GeneSeek Genome Profiler Bovine 150K	119570	12	12	0	1724	1317	407	0
HOL840M003125079126	GeneSeek Genome Profiler Bovine 150K	119528	7	7	0	1797	1461	336	0
HOL840M003125170885	GeneSeek Genome Profiler Bovine 150K	119600	0	0	0	1785	1397	388	0
HOL840M003125479421	GeneSeek Genome Profiler Bovine 150K	119601	7	5	2	1738	1332	406	1
HOL840M003128043640	GeneSeek Genome Profiler Bovine HD	69418	2	0	2	1780	1359	421	1
HOL840M003128043644	GeneSeek Genome Profiler Bovine HD	69405	5	2	3	1716	1331	385	2
HOL840M003128792954	GeneSeek Genome Profiler Bovine 150K	119590	6	1	5	1640	1269	371	1
HOL840M003129016258	GeneSeek Genome Profiler Bovine 150K	119335	12	11	1	1765	1368	397	0
HOL840M003129128755	GeneSeek Genome Profiler Bovine 150K	119457	12	11	1	1739	1345	394	1
HOL840M003130641747	GeneSeek Genome Profiler Bovine 150K	119557	8	8	0	1831	1401	430	0
HOL840M003131131453	GeneSeek Genome Profiler Bovine 150K	119500	7	0	7	1732	1308	424	0
HOLCANM000000290516	Illumina BovineHD Beadchip	662853	8	3	5	1791	1363	428	5
HOLCANM000000335966	Illumina BovineHD Beadchip	662836	11	1	10	1707	1286	421	3
HOLCANM000000376455	Illumina BovineHD Beadchip	662732	7	3	4	1838	1398	440	6
HOLCANM000005279989	Illumina BovineHD Beadchip	662857	3	1	2	1690	1290	400	2
HOLCANM000005402550	Illumina BovineHD Beadchip	662849	3	3	0	1665	1227	438	1
HOLCANM000005429693	Illumina BovineHD Beadchip	662694	4	1	3	1687	1290	397	1
HOLCANM000005757117	Illumina BovineHD Beadchip	662622	5	3	2	1575	1184	391	4
HOLCANM000006026421	Illumina BovineHD Beadchip	662734	3	1	2	1613	1226	387	2
HOLCANM000006790237	Illumina BovineHD Beadchip	662837	4	2	2	1636	1273	363	3
HOLCANM000006830327	Illumina BovineHD Beadchip	662843	1	1	0	1667	1302	365	1
HOLCANM000006947936	Illumina BovineHD Beadchip	662844	3	1	2	1621	1263	358	3
HOLCANM000007220817	Illumina BovineHD Beadchip	662819	4	3	1	1607	1229	378	1
HOLCANM000007746123	Illumina BovineHD Beadchip	662855	3	2	1	1660	1265	395	2
HOLCANM000007816429	Illumina BovineHD Beadchip	662843	4	3	1	1670	1260	410	4
HOLCANM000009428124	Illumina BovineHD Beadchip	662845	2	2	0	1630	1258	372	2
HOLCANM000100745543	Illumina BovineHD Beadchip	662734	2	1	1	1657	1276	381	1
HOLCANM000101098586	Illumina BovineHD Beadchip	662843	6	5	1	1525	1175	350	5
HOLCHEF120077566710	Illumina BovineHD Beadchip	664071	7	3	4	1799	1407	392	4
HOLCHEF120077642018	Illumina BovineHD Beadchip	664068	12	12	0	1588	1227	361	3
HOLCHEF120110812262	Illumina BovineHD Beadchip	664067	20	8	12	1632	1290	342	2
HOLCHEF120112591455	Illumina BovineHD Beadchip	664070	7	5	2	1864	1463	401	6
HOLCHEF120118922192	Illumina BovineHD Beadchip	664062	3	2	1	2993	2615	378	3
HOLCHEM0000000RM369	Illumina BovineHD Beadchip	663888	26	23	3	1865	1425	440	5
HOLCHEM120111347343	Illumina BovineHD Beadchip	663754	7	5	2	2798	2403	395	4
HOLDEUF001404042123	Illumina BovineHD Beadchip	664000	8	4	4	2973	2569	404	4
HOLDEUM000000253642	Illumina BovineHD Beadchip	662854	5	4	1	1628	1265	363	4
HOLDNKM000000248199	Illumina BovineHD Beadchip	664040	4	2	2	1624	1184	440	3
HOLDNKM000000256738	GeneSeek Genome Profiler Bovine 150K	119212	5	1	4	2758	2374	384	1
HOLGBRM000000598172	Illumina BovineHD Beadchip	662716	5	2	3	1887	1528	359	4
HOLITAM006001001962	Illumina BovineHD Beadchip	662847	4	2	2	1605	1184	421	3
HOLITAM017990915143	Illumina BovineHD Beadchip	662848	4	2	2	1813	1381	432	4
HOLUNKF0000000RM370	Illumina BovineHD Beadchip	663927	70	69	1	1335	1014	321	4
HOLUNKF0000000RM372	Illumina BovineHD Beadchip	663987	13	10	2	1657	1304	353	5
HOLUNKF0000000RM664	Illumina BovineHD Beadchip	661419	24	7	17	2404	2058	346	3
HOLUNKF0000000RM773	GeneSeek Genome Profiler Bovine 150K	119235	3	0	3	2577	2227	350	0
HOLUNKM0000000RM666	Illumina BovineHD Beadchip	663949	3	1	2	2356	1998	358	3
HOLUSAM000002234121	Illumina BovineHD Beadchip	662840	6	5	1	1693	1308	385	5
HOLUSAM000002266677	Illumina BovineHD Beadchip	662805	9	6	3	4413	2640	1773	4
HOLUSAM000002284915	Illumina BovineHD Beadchip	662839	4	2	2	1589	1232	357	4
HOLUSAM000002297473	Illumina BovineHD Beadchip	662855	6	3	3	1576	1208	368	6
HOLUSAM000017129288	Illumina BovineHD Beadchip	662817	6	6	0	1630	1254	376	1
HOLUSAM000017349617	Illumina BovineHD Beadchip	662853	5	4	1	1729	1356	373	5
HOLUSAM000050750432	Illumina BovineHD Beadchip	662858	5	1	4	1714	1297	417	3
HOLUSAM000062768990	Illumina BovineSNP50 Beadchip	37035	0	0	0	2047	1390	657	0
HOLUSAM000065258473	Illumina BovineSNP50 Beadchip	37025	0	0	0	1937	1541	396	0
HOLUSAM000069080973	Illumina BovineHD Beadchip	662854	2	1	1	1730	1338	392	2
HOLUSAM000073986060	GeneSeek Genome Profiler Bovine 150K	119606	5	0	5	1705	1343	362	1
HOLUSAM000074072229	GeneSeek Genome Profiler Bovine 150K	119551	7	0	7	1772	1336	436	0
HOLUSAM000074284017	GeneSeek Genome Profiler Bovine 150K	119587	14	3	11	1645	1264	381	2
HOLUSAM000123066734	Illumina BovineHD Beadchip	662853	3	1	2	1805	1375	430	2
HOLUSAM000130588960	Illumina BovineHD Beadchip	662853	4	2	2	1715	1330	385	4
HOLUSAM000132967734	Illumina BovineHD Beadchip	662841	1	0	1	1618	1234	384	1
HOLUSAM000133573930	Illumina BovineHD Beadchip	662844	2	1	1	1812	1375	437	2
HOLUSAM000137974489	Illumina BovineHD Beadchip	662860	2	0	2	1616	1289	327	2
HOLUSAM000139471179	Illumina BovineSNP50 Beadchip	36885	0	0	0	2338	1351	987	0
