# Supplementary material for: High confidence copy number variants identified in Holstein dairy cattle from whole genome sequence and genotype array data
Source: Sci Rep. 2020 May 15;10:8044. doi: 10.1038/s41598-020-64680-3 (PMC7229195; doi:10.1038/s41598-020-64680-3)
Supplement: Supplementary file 4 — Supplementary Table 3. [file 41598_2020_64680_MOESM4_ESM.xlsx]

## Sheet: Feuil1
CNVR	chr	start	end	length_bp	ANIMAL_CNVR	POPULATION_CNVR	type_ANIMAL	type_POPULATION	no_samples_ANIMAL	no_samples_POPULATION	found_in_previous_studies	no_ENSEMBL_sequences	no_gene_names	gene_names	no_GO_terms	GO_terms	KEGG pathway	GeneCards information	expected CNV characteristic
CNVR1	1	42506338	42587000	80663	x	x	DEL	DEL	2	34	x	2	2	OR5H8,OR5H2	6	plasmamembrane;integralcomponentofmembrane;Gprotein-coupledreceptoractivity;olfactoryreceptoractivity;Gprotein-coupledreceptorsignalingpathway;detectionofchemicalstimulusinvolvedinsensoryperceptionofsmell			sensory gene family
CNVR2	1	88344064	88526602	182539	x	x	DEL	MIX	1	67	x	3	3	PLCXD1,PPP2R5B,GTPBP6	7	cytoplasm;phosphoricdiesterhydrolaseactivity;lipidmetabolicprocess;GTPbinding;ribosomebinding;metalionbinding;calciumionbinding
CNVR3	1	92845638	92950807	105170	x	x	DUP	DUP	1	15		2	1	RF00001
CNVR4	1	93367289	93763299	396011	x	x	DEL	MIX	2	4	x	3	2	NLGN1,PPIA	44	extracellularregion;nucleus;cytosol;peptidyl-prolylcis-transisomeraseactivity;cyclosporinAbinding;unfoldedproteinbinding;proteinpeptidyl-prolylisomerization;proteinrefolding;regulationofviralgenomereplication;externalsideofplasmamembrane;heterophiliccell-celladhesionviaplasmamembranecelladhesionmolecules;neuroncell-celladhesion;regulationofrespiratorygaseousexchangebyneurologicalsystemprocess;int…		immunity
CNVR5	2	41308201	41330958	22758	x		DEL	-	1			1	1	KCNJ3	10	potassiumionimportacrossplasmamembrane;G-proteinactivatedinwardrectifierpotassiumchannelactivity;T-tubule;proteinbinding;voltage-gatedpotassiumchannelcomplex;parallelfibertoPurkinjecellsynapse;externalsideofplasmamembrane;regulationofiontransmembranetransport;responsetoelectricalstimulus;integralcomponentofpresynapticmembrane		GABA receptor activation
CNVR6	2	77343601	77447413	103813	x		DUP	-	1
CNVR7	2	82604201	82671570	67370	x	x	DEL	DEL	1	5
CNVR8	2	123735242	123851299	116058	x	x	DEL	DEL	1	10	x
CNVR9	3	692307	728806	36500	x	x	DUP	DUP	2	6		1	1	DCAF6	7	nucleus;cytosol;focaladhesion;Cul4-RINGE3ubiquitinligasecomplex;proteinbinding;nuclearreceptortranscriptioncoactivatoractivity;positiveregulationoftranscriptionbyRNApolymeraseII
CNVR10	4	68808125	68911600	103476		x	-	MIX		7	x	20	19	RF02043,RF02042,RF02041,RF02040,RF02142,RF02141,RF02140,RF02139,RF02138,RF02137,HOXA11,HOXA10,HOXA13,HOXA9,HOXA7,HOXA6,HOXA5,HOXA3,bta-mir-196b	74	negativeregulationofkeratinocytedifferentiation;RNApolymeraseIIproximalpromotersequence-specificDNAbinding;anterior/posteriorpatternspecification;DNA-bindingtranscriptionactivatoractivity,RNApolymeraseII-specific;transcriptionfactorbinding;positiveregulationoftranscriptionbyRNApolymeraseII;negativeregulationofmonocytedifferentiation;embryonicskeletalsystemmorphogenesis;nucleoplasm;RNApolymeraseII…		embryonic development
CNVR11	4	91444801	91497709	52909	x		DUP	-	1			1	1	GRM8	7	presynapticmembrane;Gprotein-coupledreceptoractivity;integralcomponentofplasmamembrane;glutamatereceptoractivity;adenylatecyclase-inhibitingGprotein-coupledglutamatereceptorsignalingpathway;visualperception;regulationofsynaptictransmission,glutamatergic			sensory gene family
CNVR12	4	105960151	106053600	93450	x		DEL	-	1			8	1	TRBV24-1
CNVR13	5	106751379	106771800	20422	x	x	DUP	DUP	1	4
CNVR14	6	37695352	37736960	41609	x	x	DEL	DEL	1	9	x
CNVR15	6	51884459	52200066	315608	x	x	DEL	DEL	5	8	x
CNVR16	6	116469695	116555166	85472	x		DUP	-	1			1	1	POLN	4	DNAbinding;DNA-directedDNApolymeraseactivity;DNA-dependentDNAreplication;DNAbiosyntheticprocess			DNA replication and repair
CNVR17	7	8633381	9847400	1214020	x	x	MIX	MIX	14	67	x	27	4	RF00026,OLF4-like (10 times), OR7A10,OR7A17-like (9 times)	6	plasmamembrane;integralcomponentofmembrane;Gprotein-coupledreceptoractivity;olfactoryreceptoractivity;Gprotein-coupledreceptorsignalingpathway;detectionofchemicalstimulusinvolvedinsensoryperceptionofsmell			sensory gene family
CNVR18	7	10230437	10492200	261764	x	x	DEL	MIX	4	52	x	7	3	OLF4-like (3 times), OR7A10,OR7A17	6	plasmamembrane;integralcomponentofmembrane;Gprotein-coupledreceptoractivity;olfactoryreceptoractivity;Gprotein-coupledreceptorsignalingpathway;detectionofchemicalstimulusinvolvedinsensoryperceptionofsmell			sensory gene family
CNVR19	7	28613892	28666800	52909	x		DUP	-	1
CNVR20	7	41582849	41756370	173522	x	x	DEL	MIX	3	67		3	2	OR2AJ1,OR2L2	6	plasmamembrane;integralcomponentofmembrane;Gprotein-coupledreceptoractivity;olfactoryreceptoractivity;Gprotein-coupledreceptorsignalingpathway;detectionofchemicalstimulusinvolvedinsensoryperceptionofsmell			sensory gene family
CNVR21	8	13075336	13125539	50204	x	x	DEL	DEL	5	8	x
CNVR22	8	34528550	34568189	39640	x	x	DEL	DEL	2	5	x
CNVR23	8	103487143	103513600	26458	x		DUP	-	1		x	1	1	COL27A1	1	extracellularmatrixstructuralconstituent		embryonic development
CNVR24	9	30540580	30579950	39371	x		DEL	-	1		x
CNVR25	9	44726004	44875567	149564	x	x	DUP	DUP	9	21		1	1	POPDC3	1	integralcomponentofmembrane		embryonic development
CNVR26	9	91877253	91992541	115289	x		DEL		1			2	2	TFB1M,CLDN20	9	DNAbinding;RNAbinding;rRNAmethylation;rRNA(adenine-N6,N6-)-dimethyltransferaseactivity;mitochondrialnucleoid;plasmamembrane;bicellulartightjunction;integralcomponentofmembrane;structuralmoleculeactivity			DNA replication and repair
CNVR27	10	6342565	6358546	15982	x		DEL		1		x	1	1	RF00026
CNVR28	10	22340671	22570397	229727	x		DEL		1			3	1	TRD	1	integralcomponentofmembrane		immunity
CNVR29	10	27020800	27056000	35201	x	x	DEL	DEL	5	8	x	4	2	OR11H6,OR11G2-like (2 times)	6	plasmamembrane;integralcomponentofmembrane;Gprotein-coupledreceptoractivity;olfactoryreceptoractivity;Gprotein-coupledreceptorsignalingpathway;detectionofchemicalstimulusinvolvedinsensoryperceptionofsmell			sensory gene family
CNVR30	10	77294140	77308252	14113	x		DEL		2		x
CNVR31	12	71055845	71136410	80566	x		DEL		1		x
CNVR32	13	42792001	42823557	31557		x	-	MIX		4		2	2	ABHD12,PYGB	16	AMPAglutamatereceptorcomplex;dendritecytoplasm;lysophospholipaseactivity;palmitoyl-(protein)hydrolaseactivity;acylglycerollipaseactivity;proteindepalmitoylation;phosphatidylserinecatabolicprocess;adultwalkingbehavior;responsetoauditorystimulus;monoacylglycerolcatabolicprocess;glycogenphosphorylaseactivity;pyridoxalphosphatebinding;cytoplasm;SHGalpha-glucanphosphorylaseactivity;glycogencatabolicpr…	Starch and sucrose metabolism, Glycerophospholipid metabolism, Drug metabolism - other enzymes, Fatty acid elongation, Glycerolipid metabolism	metabolism
CNVR33	14	76782001	76950664	168664	x	x	DEL	DEL	7	10
CNVR34	15	40067276	40105374	38099	x	x	DEL	DEL	5	11	x
CNVR35	15	79748837	79817000	68164	x	x	DEL	DEL	25	67	x	2	2	OR5M11,OR5M3	7	plasmamembrane;integralcomponentofmembrane;Gprotein-coupledreceptoractivity;olfactoryreceptoractivity;odorantbinding;Gprotein-coupledreceptorsignalingpathway;detectionofchemicalstimulusinvolvedinsensoryperceptionofsmell			sensory gene family
CNVR36	16	5701395	5889597	188203	x	x	DEL	DEL	1	67	x	1	1	CFH	2	extracellularregion;complementactivation,alternativepathway		immunity
CNVR37	16	9349883	9585237	235355	x	x	DEL	DEL	3	30
CNVR38	16	54476201	54495676	19476	x	x	DEL	DEL	4	11	x	1	1	PRAME	4	positiveregulationofcellpopulationproliferation;negativeregulationofapoptoticprocess;negativeregulationofcelldifferentiation;negativeregulationoftranscription,DNA-templated		immunity
CNVR39	17	69606401	69655411	49011	x		DEL	-	1			5	4	1	18	Golgiapparatus;integralcomponentofmembrane;pyrimidinenucleotide-sugartransmembranetransporteractivity;antiporteractivity;pyrimidinenucleotide-sugartransmembranetransport;inactivationofMAPKactivity;peptidyl-threoninedephosphorylation;proteintyrosinephosphataseactivity;peptidyl-tyrosinedephosphorylation;mitochondrialinnermembrane;MAPkinasetyrosine/serine/threoninephosphataseactivity;nucleoplasm;cyt…	Th1 and Th2 cell differentiation, T cell receptor signaling pathway
CNVR40	17	71875018	71931712	56695	x		DUP	-	3			1	1	SLC5A1	3	transmembranetransport;transmembranetransporteractivity;integralcomponentofmembrane		metabolism
CNVR41	18	12357563	12486000	128438	x	x	DUP	DUP	6	12		5	3	MTHFSD,FOXC2,FOXL1	7	RNAbinding;cytoplasm;nucleus;DNA-bindingtranscriptionfactoractivity;sequence-specificDNAbinding;regulationoftranscription,DNA-templated;heartdevelopment
CNVR42	18	13314001	13398000	84000	x	x	DUP	MIX	4	11		3	3	SLC7A5,CA5A,BANP	11	L-alpha-aminoacidtransmembranetransport;L-tryptophantransmembranetransporteractivity;cationtransmembranetransport;tryptophantransport;integralcomponentofmembrane;L-phenylalaninetransmembranetransporteractivity;phenylalaninetransport;L-leucinetransmembranetransporteractivity;leucinetransport;carbonatedehydrataseactivity;zincionbinding	Nitrogen metabolism	metabolism
CNVR43	18	27822572	28303561	480990	x	x	DUP	MIX	9	15	x
CNVR44	19	52157782	52264948	107167	x		DUP	-	3			3	1	bta-mir-10164
CNVR45	20	17223949	17248086	24138	x		DUP	-	1
CNVR46	20	39311943	39349989	38047	x	x	DUP	DUP	2	6	x	1	1	RAI14
CNVR47	20	55486598	55622986	136389	x	x	DEL	DEL	5	11	x	2
CNVR48	20	59885213	59962804	77592	x	x	DUP	MIX	3	43
CNVR49	21	29395417	29456331	60915	x		DUP	-	1		x
CNVR50	21	32064601	32151192	86592		x	-	DUP		5		2	2	RCN2,PSTPIP1	8	nucleolus;endoplasmicreticulum;calciumionbinding;actinfilamentbinding;cytoplasm;actinfilamentpolymerization;actinfilament;plasmamembrane		sensory functions, immunity
CNVR51	22	25322727	25397487	74761	x		DEL	-	1			1	1	PABPN1L	1	RNAbinding		transcription
CNVR52	22	41750031	41769379	19349	x		DEL	-	1		x
CNVR53	23	24491525	24548270	56746	x		DUP	-	1			1	1	PKHD1	2	integralcomponentofmembrane;regulationofcentrosomeduplication
CNVR54	23	26717308	26841090	123783	x	x	DUP	MIX	1	67	x
CNVR55	27	6696801	7186762	489962		x	-	MIX		67	x	14	6	DEFB103A,EBD,DEFB,DEFB1,DEFB402,DEFB4A	8	extracellularspace;positivechemotaxis;chemoattractantactivity;defenseresponsetobacterium;cellchemotaxis;CCR6chemokinereceptorbinding;positivechemotaxis;extracellularregion		immunity
CNVR56	27	38222988	38409429	186442	x	x	DUP	MIX	1	12		3	3	SH2D4A,CSGALNACT1,F00001	6	cytosol;phosphatasebinding;negativeregulationofphosphataseactivity;integralcomponentofmembrane;Golgicisternamembrane;acetylgalactosaminyltransferaseactivity		reproduction
CNVR57	28	13354073	13504624	150552		x	-	MIX		4		1	1	RET	7	peptidyl-tyrosinephosphorylation;ATPbinding;transmembranereceptorproteintyrosinekinaseactivity;calciumionbinding;membraneraft;homophiliccelladhesionviaplasmamembraneadhesionmolecules;plasmamembrane		embryonic development
